# Supplementary material for: A computational exploration of resilience and evolvability of protein–protein interaction networks
Source: Commun Biol. 2021 Dec 2;4:1352. doi: 10.1038/s42003-021-02867-8 (PMC8639913; doi:10.1038/s42003-021-02867-8)
Supplement: Supplementary file 3 — Supplementary Data 1 [file 42003_2021_2867_MOESM3_ESM.txt]

{"fig5": {"eco": {"random": {"4": {"means": [0.001326402016383132, 0.003519527465000497, 0.005290311952387222, 0.006893780990925158, 0.008171884877792501, 0.009339646045918332, 0.010435100719555841, 0.011497053036019816, 0.012541370030455263, 0.013774462533714768, 0.014938882414203528, 0.016148781966055424, 0.01751969476516097, 0.018916400568802474, 0.02039287635008264, 0.021494258174189807, 0.02289069813671627, 0.02399228443786057, 0.02524546092498995, 0.026274478333308166, 0.027369552214299125], "xvals": [0.0, 1.0, 2.0, 3.0, 4.0, 5.0, 6.0, 7.0, 8.0, 9.0, 10.0, 11.0, 12.0, 13.0, 14.0, 15.0, 16.0, 17.0, 18.0, 19.0, 20.0]}, "8": {"means": [0.001326402016383132, 0.004592666972568434, 0.006569524136706631, 0.00781990025446221, 0.008958685267516782, 0.010671654929577463, 0.012316850759911803, 0.014196092834669192, 0.015453056779030236, 0.017067578371050864, 0.018662509969037355, 0.02014457263584999, 0.02160118008276967, 0.02262745566364673, 0.023883674278906634, 0.025219052777777785, 0.026803129221517074, 0.02811271079026879, 0.029167842623879697, 0.031143346318571945, 0.03199822640833192], "xvals": [0.0, 1.0, 2.0, 3.0, 4.0, 5.0, 6.0, 7.0, 8.0, 9.0, 10.0, 11.0, 12.0, 13.0, 14.0, 15.0, 16.0, 17.0, 18.0, 19.0, 20.0]}, "16": {"means": [0.001326402016383132, 0.004174913126739548, 0.005436818869423552, 0.008186105324482728, 0.009836984254264474, 0.011984260649277535, 0.013426746416007523, 0.016110464479008695, 0.017719477112341606, 0.01996143506175901, 0.022299112413560463, 0.025137205737306774, 0.02674775532700115, 0.0283916012093218, 0.030535459492633747, 0.03371865712162781, 0.03587152521431004, 0.03830909796768463, 0.03887382450154984, 0.04264264255660371, 0.044689039792387544], "xvals": [0.0, 1.0, 2.0, 3.0, 4.0, 5.0, 6.0, 7.0, 8.0, 9.0, 10.0, 11.0, 12.0, 13.0, 14.0, 15.0, 16.0, 17.0, 18.0, 19.0, 20.0]}}, "degree": {"4": {"means": [0.001326402016383132, 0.0034233362708409945, 0.0050689959585661585, 0.006496408174998332, 0.0077049314814739076, 0.008713864795918333, 0.009672966458267367, 0.010658062391044682, 0.01160785311454229, 0.012649207179250851, 0.013647533971434233, 0.01476864308483777, 0.015695671651013342, 0.0167219039180269, 0.017631914324066387, 0.018655074508101843, 0.01961371764239838, 0.02062146111229816, 0.02146431444421678, 0.02253171499045254, 0.02347010754832051], "xvals": [0.0, 1.0, 2.0, 3.0, 4.0, 5.0, 6.0, 7.0, 8.0, 9.0, 10.0, 11.0, 12.0, 13.0, 14.0, 15.0, 16.0, 17.0, 18.0, 19.0, 20.0]}, "8": {"means": [0.001326402016383132, 0.004432016605901489, 0.0063284033741513104, 0.007612147780862147, 0.008707568524344136, 0.009941588350525696, 0.011329203862917709, 0.013010824302069342, 0.014327542663883797, 0.015580014196244945, 0.017168588149746672, 0.0182431929992427, 0.01954298071308965, 0.02068394864175646, 0.021897489245592226, 0.022923405555555554, 0.024524254814288424, 0.025593789921575315, 0.026842611931751643, 0.027964594737846737, 0.029203177707033217], "xvals": [0.0, 1.0, 2.0, 3.0, 4.0, 5.0, 6.0, 7.0, 8.0, 9.0, 10.0, 11.0, 12.0, 13.0, 14.0, 15.0, 16.0, 17.0, 18.0, 19.0, 20.0]}, "16": {"means": [0.001326402016383132, 0.003862226474946843, 0.004952209260567048, 0.006984497230264659, 0.00924422315858534, 0.011006641138112217, 0.012872671758983847, 0.014605801989520517, 0.016451263025139124, 0.017909389725029454, 0.019870475101197504, 0.021925861971405156, 0.023327927017980046, 0.024994532553661273, 0.02640238361390787, 0.027613347336534068, 0.028867932644024118, 0.03050936543642163, 0.03159960790360518, 0.03264900439232457, 0.033985311418685125], "xvals": [0.0, 1.0, 2.0, 3.0, 4.0, 5.0, 6.0, 7.0, 8.0, 9.0, 10.0, 11.0, 12.0, 13.0, 14.0, 15.0, 16.0, 17.0, 18.0, 19.0, 20.0]}}, "bio_smart": {"4": {"means": [0.001326402016383132, 0.003441021354706142, 0.00514790993613428, 0.0066130595913429695, 0.007862222498173284, 0.009110819515306085, 0.010195150480718491, 0.011379052784817278, 0.0123787269077675, 0.013432386676481852, 0.014534039625074388, 0.015761356283928794, 0.016778718227487072, 0.017980072772970573, 0.019593698595991648, 0.02037964168595679, 0.02145134957623867, 0.02260533973798877, 0.02352604273387519, 0.024879716298039183, 0.02568769058453744], "xvals": [0.0, 1.0, 2.0, 3.0, 4.0, 5.0, 6.0, 7.0, 8.0, 9.0, 10.0, 11.0, 12.0, 13.0, 14.0, 15.0, 16.0, 17.0, 18.0, 19.0, 20.0]}, "8": {"means": [0.001326402016383132, 0.004440036147630099, 0.006330657948210643, 0.007787661271012392, 0.009019469149499625, 0.01075767146895458, 0.012419112865734527, 0.014590373096111917, 0.01593535445649588, 0.01792470096817158, 0.01955709619534624, 0.02148674156297099, 0.023096781452655316, 0.023478843967277188, 0.02469396095530048, 0.02604143611111111, 0.027819497934095088, 0.028935429734546547, 0.030053160800766053, 0.03178283700976216, 0.03212546909259572], "xvals": [0.0, 1.0, 2.0, 3.0, 4.0, 5.0, 6.0, 7.0, 8.0, 9.0, 10.0, 11.0, 12.0, 13.0, 14.0, 15.0, 16.0, 17.0, 18.0, 19.0, 20.0]}, "16": {"means": [0.001326402016383132, 0.003929913153206341, 0.005322487556867354, 0.007625112093340953, 0.009823235939879625, 0.011894799187168521, 0.01380278423781599, 0.015673779157434738, 0.017611878765806156, 0.020064266097099447, 0.022130426605178822, 0.02447849947949618, 0.02666554723736093, 0.02873560603505476, 0.03083348167921841, 0.032408517936931946, 0.03491513914579281, 0.03629144641572743, 0.037726575176814235, 0.03959602497446979, 0.04075371517027865], "xvals": [0.0, 1.0, 2.0, 3.0, 4.0, 5.0, 6.0, 7.0, 8.0, 9.0, 10.0, 11.0, 12.0, 13.0, 14.0, 15.0, 16.0, 17.0, 18.0, 19.0, 20.0]}}}, "hsa": {"random": {"4": {"means": [0.3628045015569504, 0.36272529091832145, 0.362559095647612, 0.36251294366290415, 0.36239679616445125, 0.36229902418661947, 0.362254138340654, 0.36212418871690605, 0.36201989785669336, 0.3620096788989136, 0.3620276498516722, 0.3619905281285879, 0.36192216313224335, 0.3619354872401629, 0.36187164353741497, 0.36182326400488685, 0.3618412891448038, 0.36191929782970933, 0.3619883138508026, 0.3619738699833119, 0.36199040935267485], "xvals": [0.0, 1.0, 2.0, 3.0, 4.0, 5.0, 6.0, 7.0, 8.0, 9.0, 10.0, 11.0, 12.0, 13.0, 14.0, 15.0, 16.0, 17.0, 18.0, 19.0, 20.0]}, "8": {"means": [0.3627890824379853, 0.3622676454604468, 0.3618643154039261, 0.36148011853384965, 0.36101247583035595, 0.36073373307833645, 0.3602733986752793, 0.3598706739229025, 0.3595030171553924, 0.3592611938468914, 0.35890517636590424, 0.35865136230568967, 0.3582606269514131, 0.3580828602355601, 0.35786655781960464, 0.3576967436926413, 0.3574119196008584, 0.35727946125645327, 0.3571900335431552, 0.3569569084141596, 0.35680203022085033], "xvals": [0.0, 1.0, 2.0, 3.0, 4.0, 5.0, 6.0, 7.0, 8.0, 9.0, 10.0, 11.0, 12.0, 13.0, 14.0, 15.0, 16.0, 17.0, 18.0, 19.0, 20.0]}, "16": {"means": [0.3628045015569504, 0.3617139725166392, 0.3607258638730763, 0.3599060820253336, 0.3588477140688122, 0.35784459145462705, 0.3569723088539155, 0.3560149954902507, 0.3551033535180812, 0.3543545311722822, 0.35347470275360354, 0.35263255264581067, 0.3518296721906945, 0.35105686983424855, 0.35035276288516803, 0.34944922559220404, 0.348530996945728, 0.3477414613615857, 0.34711701184901733, 0.3463548410135097, 0.34567930738585306], "xvals": [0.0, 1.0, 2.0, 3.0, 4.0, 5.0, 6.0, 7.0, 8.0, 9.0, 10.0, 11.0, 12.0, 13.0, 14.0, 15.0, 16.0, 17.0, 18.0, 19.0, 20.0]}}, "degree": {"4": {"means": [0.3628045015569504, 0.3624825386321435, 0.36224662995192386, 0.36191534724368657, 0.36160613979625056, 0.36128366927642447, 0.36106837596668123, 0.36080022634303466, 0.3605315486930839, 0.36030190262340617, 0.36000827967317184, 0.3597916647443697, 0.3594550942523452, 0.35921839383600984, 0.3589472154195012, 0.35868080207001496, 0.3584605059090347, 0.3581578008271486, 0.3578537540640478, 0.35761220121426096, 0.3573732550200571], "xvals": [0.0, 1.0, 2.0, 3.0, 4.0, 5.0, 6.0, 7.0, 8.0, 9.0, 10.0, 11.0, 12.0, 13.0, 14.0, 15.0, 16.0, 17.0, 18.0, 19.0, 20.0]}, "8": {"means": [0.3628045015569504, 0.36205500954760994, 0.3613143385997928, 0.3605740015577851, 0.35988968491106177, 0.3591957507777791, 0.3585570309514712, 0.35787471111111113, 0.35727098821251035, 0.35658047338011933, 0.35594108498530963, 0.355231779228684, 0.35458176134943625, 0.35403848922081665, 0.35341134308027217, 0.3528120086503131, 0.35220590924232403, 0.3515758932079636, 0.3509403604629061, 0.3503666855149915, 0.34969980376480997], "xvals": [0.0, 1.0, 2.0, 3.0, 4.0, 5.0, 6.0, 7.0, 8.0, 9.0, 10.0, 11.0, 12.0, 13.0, 14.0, 15.0, 16.0, 17.0, 18.0, 19.0, 20.0]}, "16": {"means": [0.3628045015569504, 0.3611898039201014, 0.35946386145807047, 0.3578631828295898, 0.3562667665822021, 0.35466311817204604, 0.3530777634825706, 0.3515662822539592, 0.3500614980404352, 0.3486287907236716, 0.3471300485965583, 0.34569349803086247, 0.3442447161733363, 0.34290518053733476, 0.34149500506291036, 0.34014482846482996, 0.33874317565980105, 0.33735422930387376, 0.3360452382305849, 0.3346551866647589, 0.3332548698702098], "xvals": [0.0, 1.0, 2.0, 3.0, 4.0, 5.0, 6.0, 7.0, 8.0, 9.0, 10.0, 11.0, 12.0, 13.0, 14.0, 15.0, 16.0, 17.0, 18.0, 19.0, 20.0]}}, "bio_smart": {"4": {"means": [0.3628045015569504, 0.3624663723454887, 0.36213483836372884, 0.36178849617434056, 0.36142317015392605, 0.3610842876628645, 0.3607196438611344, 0.36041802449730115, 0.3601206833053714, 0.3598039319443603, 0.3594935938554477, 0.35919969379323013, 0.3588688719044689, 0.35858891680074695, 0.3582864794887652, 0.35793897307718703, 0.35758724651495916, 0.35723193291423555, 0.3569742753903746, 0.3566538531133426, 0.35635307245205555], "xvals": [0.0, 1.0, 2.0, 3.0, 4.0, 5.0, 6.0, 7.0, 8.0, 9.0, 10.0, 11.0, 12.0, 13.0, 14.0, 15.0, 16.0, 17.0, 18.0, 19.0, 20.0]}, "8": {"means": [0.3628045015569504, 0.362090099571482, 0.36135142646562873, 0.3606623241338149, 0.36001374507783085, 0.3592681356451761, 0.35859696755727366, 0.35794239455782323, 0.35726662250802993, 0.35655818638953946, 0.355866120724529, 0.35520631812876646, 0.35452749591048677, 0.3538491687601094, 0.3531641332994476, 0.35250022463675673, 0.3518554942416395, 0.35115973168251935, 0.3504986189745184, 0.3498418771997632, 0.34917243721702523], "xvals": [0.0, 1.0, 2.0, 3.0, 4.0, 5.0, 6.0, 7.0, 8.0, 9.0, 10.0, 11.0, 12.0, 13.0, 14.0, 15.0, 16.0, 17.0, 18.0, 19.0, 20.0]}, "16": {"means": [0.3628045015569504, 0.36135355364418287, 0.35995271888447966, 0.35854330204656687, 0.35716627595728, 0.35572333790923183, 0.35437287346570967, 0.3529652853649418, 0.35157366999875855, 0.3501826853042286, 0.3487887055768552, 0.34744241724480024, 0.34611197221584183, 0.34478341368064147, 0.3434897390655812, 0.3421526132247198, 0.3408529352337693, 0.33954233457489585, 0.33824549546955823, 0.3369655220435736, 0.33570940717473], "xvals": [0.0, 1.0, 2.0, 3.0, 4.0, 5.0, 6.0, 7.0, 8.0, 9.0, 10.0, 11.0, 12.0, 13.0, 14.0, 15.0, 16.0, 17.0, 18.0, 19.0, 20.0]}}}, "sce": {"random": {"4": {"means": [0.16998872698803882, 0.16978463029065752, 0.17050594180907028, 0.17048202750907865, 0.17016063138792573, 0.17043457758112485, 0.17089368250086323, 0.17125885692709497, 0.1710822188254626, 0.1715930387171438, 0.17178438553193837, 0.1716340525925077, 0.1716029678101743, 0.1722329651597135, 0.17215845924814405, 0.17226283259209063, 0.17287133127616452, 0.17309977823368997, 0.17306518804816412, 0.1733122864794821, 0.17317177750112822], "xvals": [0.0, 1.0, 2.0, 3.0, 4.0, 5.0, 6.0, 7.0, 8.0, 9.0, 10.0, 11.0, 12.0, 13.0, 14.0, 15.0, 16.0, 17.0, 18.0, 19.0, 20.0]}, "8": {"means": [0.17006588691368987, 0.17030826786868525, 0.17017528908029064, 0.17077405796543035, 0.1701432540267551, 0.17105047872834037, 0.17135943275949125, 0.17161261819750098, 0.17181267388416033, 0.17225400666822405, 0.17199108382830258, 0.17247318763162914, 0.1723468252436101, 0.17298636210721244, 0.17336201218935438, 0.17349240035355865, 0.17372934164833612, 0.1740036012418019, 0.17424515919990627, 0.17469697352171792, 0.1747581263655001], "xvals": [0.0, 1.0, 2.0, 3.0, 4.0, 5.0, 6.0, 7.0, 8.0, 9.0, 10.0, 11.0, 12.0, 13.0, 14.0, 15.0, 16.0, 17.0, 18.0, 19.0, 20.0]}, "16": {"means": [0.16987457083256663, 0.1702393790834652, 0.17047609983024822, 0.1709433071018516, 0.1714527725006048, 0.17143290055092422, 0.17197292699878325, 0.17252152975476479, 0.17239092421611657, 0.17312158795233507, 0.17332277443658473, 0.17404760912887968, 0.174188971128101, 0.1747887355636935, 0.17470013957527925, 0.1754044236127066, 0.1757730038217938, 0.1758790540246914, 0.1760548462658843, 0.1771015627975921, 0.17755706157913723], "xvals": [0.0, 1.0, 2.0, 3.0, 4.0, 5.0, 6.0, 7.0, 8.0, 9.0, 10.0, 11.0, 12.0, 13.0, 14.0, 15.0, 16.0, 17.0, 18.0, 19.0, 20.0]}}, "degree": {"4": {"means": [0.17027882778822773, 0.16998534020393244, 0.17029028790249073, 0.17032499072810642, 0.17011902551817426, 0.17045168668753394, 0.17053615326979205, 0.17040290956247833, 0.17058984127476767, 0.1708398905132449, 0.1708286939697568, 0.17019857216910594, 0.17071542683212576, 0.17029089880630963, 0.1711257718634209, 0.17064218978989792, 0.17123653987206675, 0.17080686521405666, 0.1710941493767122, 0.17137463416536608, 0.17156172036686454], "xvals": [0.0, 1.0, 2.0, 3.0, 4.0, 5.0, 6.0, 7.0, 8.0, 9.0, 10.0, 11.0, 12.0, 13.0, 14.0, 15.0, 16.0, 17.0, 18.0, 19.0, 20.0]}, "8": {"means": [0.17010462064758936, 0.1701797424252847, 0.17013675528975228, 0.17033156439292313, 0.1700615516122107, 0.16997187053466273, 0.17009808991018108, 0.1701708749439157, 0.17012810486708152, 0.1701513141073287, 0.1700570009952405, 0.1704605852151233, 0.1699915539667261, 0.169858737446501, 0.17032051213368948, 0.17018163039066023, 0.1701169143934591, 0.17024280242858725, 0.17019024926490903, 0.17010153266661224, 0.17037936859265979], "xvals": [0.0, 1.0, 2.0, 3.0, 4.0, 5.0, 6.0, 7.0, 8.0, 9.0, 10.0, 11.0, 12.0, 13.0, 14.0, 15.0, 16.0, 17.0, 18.0, 19.0, 20.0]}, "16": {"means": [0.17018853821212496, 0.1699981448709039, 0.16866955089492544, 0.16945318325334985, 0.16903606850646147, 0.16933760566489917, 0.1688658993582057, 0.16871184046527474, 0.1688215879683347, 0.1687590547098821, 0.16801306672726363, 0.16825215700336812, 0.16793758766092007, 0.16808996979309854, 0.16758937558581702, 0.16761039215835455, 0.16757060816256225, 0.16741694814814814, 0.16703387765253894, 0.1667774674673796, 0.166734557084596], "xvals": [0.0, 1.0, 2.0, 3.0, 4.0, 5.0, 6.0, 7.0, 8.0, 9.0, 10.0, 11.0, 12.0, 13.0, 14.0, 15.0, 16.0, 17.0, 18.0, 19.0, 20.0]}}, "bio_smart": {"4": {"means": [0.17001991380666723, 0.16981771824365816, 0.1700521129356906, 0.17034997299859553, 0.17020974142745718, 0.17029095105687983, 0.17031298484733695, 0.1706051953376291, 0.17055202974707934, 0.17025011332667167, 0.17045299343753248, 0.17073590863783222, 0.17085696774211825, 0.1705449018868078, 0.1710670211032255, 0.17103731735550934, 0.17075570152144795, 0.170954777752231, 0.1710376631219606, 0.17144718206225948, 0.1710265306876628], "xvals": [0.0, 1.0, 2.0, 3.0, 4.0, 5.0, 6.0, 7.0, 8.0, 9.0, 10.0, 11.0, 12.0, 13.0, 14.0, 15.0, 16.0, 17.0, 18.0, 19.0, 20.0]}, "8": {"means": [0.170029933304721, 0.1701355687959882, 0.16997377412037035, 0.16985271932561094, 0.1699326121315553, 0.17013625477312638, 0.17011693975865017, 0.16972113014974194, 0.17012609714800536, 0.16995370141039914, 0.16999705278840913, 0.1700692412553549, 0.17015579578981183, 0.17017328581581034, 0.16996490517298385, 0.16964986765802298, 0.16996141396047743, 0.1697989421928373, 0.169948511331104, 0.16998377932844005, 0.17023577814475346], "xvals": [0.0, 1.0, 2.0, 3.0, 4.0, 5.0, 6.0, 7.0, 8.0, 9.0, 10.0, 11.0, 12.0, 13.0, 14.0, 15.0, 16.0, 17.0, 18.0, 19.0, 20.0]}, "16": {"means": [0.16990914632865617, 0.16970251308475365, 0.16966797758434235, 0.16937944666458954, 0.16904028856862544, 0.1689142054054801, 0.1688593015628513, 0.16879462682583513, 0.16850801442907806, 0.16834044492245134, 0.16813177846452457, 0.1677089572413169, 0.1680916849446642, 0.16779691492031343, 0.16768992250123546, 0.16761765112099516, 0.16752766077974737, 0.1673495535520282, 0.16729693838008894, 0.16739234727739014, 0.1672621234337354], "xvals": [0.0, 1.0, 2.0, 3.0, 4.0, 5.0, 6.0, 7.0, 8.0, 9.0, 10.0, 11.0, 12.0, 13.0, 14.0, 15.0, 16.0, 17.0, 18.0, 19.0, 20.0]}}}}, "fig4": {"eco": {"random": {"4": {"means": [1.0, 1.000020521252315, 0.9997160332740914, 0.9987400076775639, 0.9977507113410152, 0.9958862344538427, 0.9938957227597954, 0.9917880941413092, 0.9894687328928526, 0.9871265070169221, 0.9863039551612606, 0.9842508828072933, 0.9831200126085592, 0.9814685030307507, 0.9796761249247992, 0.9786295493870336, 0.9766290258657652, 0.9749037998629639, 0.9731981147701284, 0.9727244930473081, 0.9708639119684705], "xvals": [0.0, 0.01818181818181818, 0.03636363636363636, 0.05454545454545454, 0.07272727272727272, 0.09090909090909091, 0.10909090909090909, 0.12727272727272726, 0.14545454545454545, 0.16363636363636364, 0.18181818181818182, 0.2, 0.21818181818181817, 0.23636363636363636, 0.2545454545454545, 0.2727272727272727, 0.2909090909090909, 0.3090909090909091, 0.32727272727272727, 0.34545454545454546, 0.36363636363636365]}, "8": {"means": [1.0, 1.0019394982948404, 1.0025462248466184, 1.0020999940050064, 1.0011574350840848, 1.0005669887192732, 0.9988698360977679, 0.9982880896946955, 0.9979143030162779, 0.9968774318419295, 0.9960040665851255, 0.9953105720887361, 0.9948107748984546, 0.9943177370219788, 0.9940942751003715, 0.9928666583335747, 0.9917065971856474, 0.99143368826718, 0.991042754569744, 0.9911665173905475, 0.9903953225166384], "xvals": [0.0, 0.01818181818181818, 0.03636363636363636, 0.05454545454545454, 0.07272727272727272, 0.09090909090909091, 0.10909090909090909, 0.12727272727272726, 0.14545454545454545, 0.16363636363636364, 0.18181818181818182, 0.2, 0.21818181818181817, 0.23636363636363636, 0.2545454545454545, 0.2727272727272727, 0.2909090909090909, 0.3090909090909091, 0.32727272727272727, 0.34545454545454546, 0.36363636363636365]}, "16": {"means": [1.0, 1.002859850952403, 1.0039790561408761, 1.0043102615864141, 1.0036673185293805, 1.0035886968330143, 1.001532590516362, 1.0008675730431968, 1.000695077559986, 1.000451643460602, 1.0006642707086058, 1.0012245345853361, 1.0020343461053693, 1.002115895216389, 1.0020232750479219, 1.0012473738277459, 1.0018225671641268, 1.0021526689812321, 1.002517218229876, 1.002850829905634, 1.0038223116385872], "xvals": [0.0, 0.01818181818181818, 0.03636363636363636, 0.05454545454545454, 0.07272727272727272, 0.09090909090909091, 0.10909090909090909, 0.12727272727272726, 0.14545454545454545, 0.16363636363636364, 0.18181818181818182, 0.2, 0.21818181818181817, 0.23636363636363636, 0.2545454545454545, 0.2727272727272727, 0.2909090909090909, 0.3090909090909091, 0.32727272727272727, 0.34545454545454546, 0.36363636363636365]}}, "degree": {"4": {"means": [1.0, 0.9996819584947151, 0.9991597705133682, 0.9987940426975628, 0.9984673044497825, 0.9979118663627178, 0.9977614674763078, 0.9972887458395212, 0.9964779806926776, 0.9963064102467049, 0.9956121385589907, 0.9951498829406674, 0.9947710420488002, 0.9938923487164747, 0.9937513864727697, 0.9930146950082676, 0.9927203428844755, 0.9921329702851833, 0.9918900771808257, 0.9910294645410503, 0.9906924520425382], "xvals": [0.0, 0.01818181818181818, 0.03636363636363636, 0.05454545454545454, 0.07272727272727272, 0.09090909090909091, 0.10909090909090909, 0.12727272727272726, 0.14545454545454545, 0.16363636363636364, 0.18181818181818182, 0.2, 0.21818181818181817, 0.23636363636363636, 0.2545454545454545, 0.2727272727272727, 0.2909090909090909, 0.3090909090909091, 0.32727272727272727, 0.34545454545454546, 0.36363636363636365]}, "8": {"means": [1.0, 1.0005160005664528, 1.000991644848462, 1.000857962655453, 1.0004577080024273, 1.000983477243088, 1.0010068537303078, 1.0006002109248338, 1.0003848713397199, 1.0001946830408721, 0.9995475389373669, 0.9989322511329202, 0.9983595073481429, 0.9980988542911207, 0.9971041529163401, 0.9964669969382588, 0.9961312927564707, 0.9950904950071678, 0.9945782922261969, 0.9941558758206054, 0.9935141104176825], "xvals": [0.0, 0.01818181818181818, 0.03636363636363636, 0.05454545454545454, 0.07272727272727272, 0.09090909090909091, 0.10909090909090909, 0.12727272727272726, 0.14545454545454545, 0.16363636363636364, 0.18181818181818182, 0.2, 0.21818181818181817, 0.23636363636363636, 0.2545454545454545, 0.2727272727272727, 0.2909090909090909, 0.3090909090909091, 0.32727272727272727, 0.34545454545454546, 0.36363636363636365]}, "16": {"means": [1.0, 1.000628934888853, 1.0010611688304478, 1.0003532926279752, 0.999538702784909, 0.9986642154689949, 0.9982089597838579, 0.996570995623851, 0.994494194673667, 0.9936702897961976, 0.991906802367258, 0.9909894356125853, 0.9894981557089904, 0.9881764589096302, 0.9869276080815955, 0.9863851345294142, 0.9855120270376043, 0.9842769636768758, 0.98400153790481, 0.9833740253329126, 0.9828481676012041], "xvals": [0.0, 0.01818181818181818, 0.03636363636363636, 0.05454545454545454, 0.07272727272727272, 0.09090909090909091, 0.10909090909090909, 0.12727272727272726, 0.14545454545454545, 0.16363636363636364, 0.18181818181818182, 0.2, 0.21818181818181817, 0.23636363636363636, 0.2545454545454545, 0.2727272727272727, 0.2909090909090909, 0.3090909090909091, 0.32727272727272727, 0.34545454545454546, 0.36363636363636365]}}, "bio_smart": {"4": {"means": [1.0, 0.9993700726013112, 0.9993191026035874, 0.9990594148228, 0.9984181403834396, 0.9984423947770487, 0.9983081408756436, 0.9981014391249271, 0.9979719925089178, 0.9976123084663716, 0.9976340488455866, 0.9974822863794152, 0.9972281140348108, 0.9973125376397839, 0.997138886569362, 0.9969097975420788, 0.9968027327645793, 0.9969725439784622, 0.9966340984419639, 0.9965527069308976, 0.9966145109855468], "xvals": [0.0, 0.01818181818181818, 0.03636363636363636, 0.05454545454545454, 0.07272727272727272, 0.09090909090909091, 0.10909090909090909, 0.12727272727272726, 0.14545454545454545, 0.16363636363636364, 0.18181818181818182, 0.2, 0.21818181818181817, 0.23636363636363636, 0.2545454545454545, 0.2727272727272727, 0.2909090909090909, 0.3090909090909091, 0.32727272727272727, 0.34545454545454546, 0.36363636363636365]}, "8": {"means": [1.0, 1.0005947212617068, 1.0009524350925594, 1.0016303795749315, 1.002427569335813, 1.0023691703680595, 1.0029618422406223, 1.0034899272540578, 1.0041234698917674, 1.00433926816044, 1.0049353446734322, 1.0052859140159276, 1.0056645802831794, 1.0061786170888483, 1.006429292837553, 1.0068901551468894, 1.0073391551069595, 1.007515051206537, 1.0079587468265803, 1.0086128804282566, 1.0089586964326587], "xvals": [0.0, 0.01818181818181818, 0.03636363636363636, 0.05454545454545454, 0.07272727272727272, 0.09090909090909091, 0.10909090909090909, 0.12727272727272726, 0.14545454545454545, 0.16363636363636364, 0.18181818181818182, 0.2, 0.21818181818181817, 0.23636363636363636, 0.2545454545454545, 0.2727272727272727, 0.2909090909090909, 0.3090909090909091, 0.32727272727272727, 0.34545454545454546, 0.36363636363636365]}, "16": {"means": [1.0, 1.0007347281109509, 1.0015257915349773, 1.0022607527826204, 1.0030416766618666, 1.003748504023129, 1.0044356530316951, 1.004861382163301, 1.005579476377527, 1.0065544773192066, 1.0071019868668953, 1.0074160073113638, 1.0082040341777474, 1.008597227931369, 1.0091373935294803, 1.0098026220954506, 1.010327720452717, 1.0107872097206716, 1.0114318411752492, 1.011784217507796, 1.0124577085434932], "xvals": [0.0, 0.01818181818181818, 0.03636363636363636, 0.05454545454545454, 0.07272727272727272, 0.09090909090909091, 0.10909090909090909, 0.12727272727272726, 0.14545454545454545, 0.16363636363636364, 0.18181818181818182, 0.2, 0.21818181818181817, 0.23636363636363636, 0.2545454545454545, 0.2727272727272727, 0.2909090909090909, 0.3090909090909091, 0.32727272727272727, 0.34545454545454546, 0.36363636363636365]}}}, "hsa": {"random": {"4": {"means": [1.0, 0.9999307779038, 0.999580546787019, 0.999082911507541, 0.9983274078735507, 0.9978944314925872, 0.9972665378450035, 0.9963315563325285, 0.9957122486769928, 0.9947997808059631, 0.993636251043076, 0.9927655389340686, 0.9917721905513899, 0.9907733817397871, 0.990018822799142, 0.988668043303974, 0.9874661914259533, 0.986292690256966, 0.9849171394335562, 0.983959222992595, 0.98278732483764], "xvals": [0.0, 0.009523809523809525, 0.01904761904761905, 0.02857142857142857, 0.0380952380952381, 0.047619047619047616, 0.05714285714285714, 0.06666666666666667, 0.0761904761904762, 0.08571428571428572, 0.09523809523809523, 0.10476190476190476, 0.11428571428571428, 0.12380952380952381, 0.13333333333333333, 0.14285714285714285, 0.1523809523809524, 0.1619047619047619, 0.17142857142857143, 0.18095238095238095, 0.19047619047619047]}, "8": {"means": [1.0, 1.000518005247396, 1.0005632944856835, 1.000685196489572, 1.000171852096037, 0.9996769883028311, 0.9989719321277535, 0.9984725157979719, 0.9981043036957659, 0.9972636086989068, 0.9964573176649125, 0.9961386223204326, 0.9955057801841104, 0.9948566638672254, 0.9940014372167914, 0.9932371084839499, 0.9927730557902467, 0.9923226083313278, 0.991527169838885, 0.9912112793143405, 0.9906814056011666], "xvals": [0.0, 0.009523809523809525, 0.01904761904761905, 0.02857142857142857, 0.0380952380952381, 0.047619047619047616, 0.05714285714285714, 0.06666666666666667, 0.0761904761904762, 0.08571428571428572, 0.09523809523809523, 0.10476190476190476, 0.11428571428571428, 0.12380952380952381, 0.13333333333333333, 0.14285714285714285, 0.1523809523809524, 0.1619047619047619, 0.17142857142857143, 0.18095238095238095, 0.19047619047619047]}, "16": {"means": [1.0, 1.0009042844836005, 1.001112420109469, 1.0011685282619585, 1.0004105543339783, 0.9996526353828779, 0.999258901083195, 0.9989383950254596, 0.9988350459052572, 0.9982248834252138, 0.9976571042677026, 0.9971019289937234, 0.9965024755642642, 0.9966226760056529, 0.9960607432902201, 0.9955522459955631, 0.9954462343361089, 0.9949751092564812, 0.9949706758126631, 0.9942887454031567, 0.9943778211399945], "xvals": [0.0, 0.009523809523809525, 0.01904761904761905, 0.02857142857142857, 0.0380952380952381, 0.047619047619047616, 0.05714285714285714, 0.06666666666666667, 0.0761904761904762, 0.08571428571428572, 0.09523809523809523, 0.10476190476190476, 0.11428571428571428, 0.12380952380952381, 0.13333333333333333, 0.14285714285714285, 0.1523809523809524, 0.1619047619047619, 0.17142857142857143, 0.18095238095238095, 0.19047619047619047]}}, "degree": {"4": {"means": [1.0, 0.9996308763567838, 0.999555492402636, 0.9991688396900343, 0.9987565835656225, 0.9983902203651491, 0.9981522422564075, 0.9978496906298703, 0.9974311849307729, 0.9973243284357478, 0.9969113606944616, 0.9967163155289172, 0.9964550899525316, 0.996186139699211, 0.9958558275363274, 0.9954222894813087, 0.9952705256319003, 0.994768772238937, 0.9944106659208249, 0.9939566855981565, 0.9934468767949685], "xvals": [0.0, 0.009523809523809525, 0.01904761904761905, 0.02857142857142857, 0.0380952380952381, 0.047619047619047616, 0.05714285714285714, 0.06666666666666667, 0.0761904761904762, 0.08571428571428572, 0.09523809523809523, 0.10476190476190476, 0.11428571428571428, 0.12380952380952381, 0.13333333333333333, 0.14285714285714285, 0.1523809523809524, 0.1619047619047619, 0.17142857142857143, 0.18095238095238095, 0.19047619047619047]}, "8": {"means": [1.0, 1.0002965904644079, 1.0007021945034753, 1.0006529287423616, 1.0009522812588485, 1.0008095042841192, 1.0008944584082975, 1.0006705469959734, 1.0006948182696909, 1.0006653123007752, 1.0004858649700512, 1.0000007015582197, 0.9997451343528508, 0.9996564358447496, 0.9994947906735413, 0.999452711651773, 0.999142094599236, 0.9984818719033842, 0.9984812343420305, 0.9977041700241515, 0.9976915057330389], "xvals": [0.0, 0.009523809523809525, 0.01904761904761905, 0.02857142857142857, 0.0380952380952381, 0.047619047619047616, 0.05714285714285714, 0.06666666666666667, 0.0761904761904762, 0.08571428571428572, 0.09523809523809523, 0.10476190476190476, 0.11428571428571428, 0.12380952380952381, 0.13333333333333333, 0.14285714285714285, 0.1523809523809524, 0.1619047619047619, 0.17142857142857143, 0.18095238095238095, 0.19047619047619047]}, "16": {"means": [1.0, 1.0007025203439928, 1.0008593020696983, 1.0007590307952028, 1.0007013075690316, 1.0002459013466616, 1.0001361607074541, 0.9996943694192523, 0.9989329848928677, 0.998437528689649, 0.9979418081569762, 0.9971699798221633, 0.9964487103551474, 0.9961410591514819, 0.9951846678946161, 0.9944899731935523, 0.9943147794347097, 0.993472244585663, 0.992695490989429, 0.9919160981777079, 0.9910585033158763], "xvals": [0.0, 0.009523809523809525, 0.01904761904761905, 0.02857142857142857, 0.0380952380952381, 0.047619047619047616, 0.05714285714285714, 0.06666666666666667, 0.0761904761904762, 0.08571428571428572, 0.09523809523809523, 0.10476190476190476, 0.11428571428571428, 0.12380952380952381, 0.13333333333333333, 0.14285714285714285, 0.1523809523809524, 0.1619047619047619, 0.17142857142857143, 0.18095238095238095, 0.19047619047619047]}}, "bio_smart": {"4": {"means": [1.0, 0.9998010131548297, 0.9995317667155763, 0.9994324285992084, 0.9988587753672745, 0.9985915964225329, 0.9983795844670301, 0.9980007353696336, 0.9980227175907717, 0.9976193248748503, 0.9974862190576685, 0.9970341007906864, 0.9968666557093884, 0.996727806320999, 0.9963600635113146, 0.9962827171133396, 0.9959165253564671, 0.9957654831517462, 0.9954634227333702, 0.9953156621475623, 0.9951589711004721], "xvals": [0.0, 0.009523809523809525, 0.01904761904761905, 0.02857142857142857, 0.0380952380952381, 0.047619047619047616, 0.05714285714285714, 0.06666666666666667, 0.0761904761904762, 0.08571428571428572, 0.09523809523809523, 0.10476190476190476, 0.11428571428571428, 0.12380952380952381, 0.13333333333333333, 0.14285714285714285, 0.1523809523809524, 0.1619047619047619, 0.17142857142857143, 0.18095238095238095, 0.19047619047619047]}, "8": {"means": [1.0, 0.9999043726993161, 1.000178345389376, 1.0003589399313466, 1.0006607376665742, 1.0007220652791542, 1.0005921433071499, 1.001056529858604, 1.0011072619378825, 1.001087507087088, 1.0011218097614378, 1.0013009894111153, 1.001339734677502, 1.0014036274884541, 1.001823958770162, 1.0020058527746127, 1.0019923322678441, 1.0020120935317034, 1.0023249193269095, 1.0022510121250416, 1.0025707066196592], "xvals": [0.0, 0.009523809523809525, 0.01904761904761905, 0.02857142857142857, 0.0380952380952381, 0.047619047619047616, 0.05714285714285714, 0.06666666666666667, 0.0761904761904762, 0.08571428571428572, 0.09523809523809523, 0.10476190476190476, 0.11428571428571428, 0.12380952380952381, 0.13333333333333333, 0.14285714285714285, 0.1523809523809524, 0.1619047619047619, 0.17142857142857143, 0.18095238095238095, 0.19047619047619047]}, "16": {"means": [1.0, 1.0003127541277896, 1.0007113119184516, 1.0009595198090322, 1.0011752531231772, 1.001554621477426, 1.0017698435868794, 1.0019591951733424, 1.002241479277577, 1.0027417448390945, 1.0027333420353566, 1.0029346585825798, 1.0033551998573684, 1.0034590116754698, 1.0039274366424433, 1.00418179516674, 1.0043870932421017, 1.0045277555919705, 1.0048930381844536, 1.0050240925690261, 1.0052620401741803], "xvals": [0.0, 0.009523809523809525, 0.01904761904761905, 0.02857142857142857, 0.0380952380952381, 0.047619047619047616, 0.05714285714285714, 0.06666666666666667, 0.0761904761904762, 0.08571428571428572, 0.09523809523809523, 0.10476190476190476, 0.11428571428571428, 0.12380952380952381, 0.13333333333333333, 0.14285714285714285, 0.1523809523809524, 0.1619047619047619, 0.17142857142857143, 0.18095238095238095, 0.19047619047619047]}}}, "sce": {"random": {"4": {"means": [1.0, 1.000125822532144, 1.000122861904806, 1.0001660975578839, 1.000177221676633, 0.9999501159571073, 0.9999044413674653, 0.9995710905369793, 0.9995239814346373, 0.999365032433488, 0.999322041583247, 0.9989973774420907, 0.9986751803255289, 0.9982852284050004, 0.9979561042209629, 0.9978107674259468, 0.9971257731367861, 0.996683460780113, 0.9962871895430947, 0.9957094282596374, 0.9953217298536409], "xvals": [0.0, 0.006896551724137931, 0.013793103448275862, 0.020689655172413793, 0.027586206896551724, 0.034482758620689655, 0.041379310344827586, 0.04827586206896552, 0.05517241379310345, 0.06206896551724138, 0.06896551724137931, 0.07586206896551724, 0.08275862068965517, 0.0896551724137931, 0.09655172413793103, 0.10344827586206896, 0.1103448275862069, 0.11724137931034483, 0.12413793103448276, 0.1310344827586207, 0.13793103448275862]}, "8": {"means": [1.0, 1.0006782574853312, 1.0010750597614222, 1.0014244639542809, 1.0018181757051239, 1.0019538050737382, 1.002371094985041, 1.002623607860659, 1.002634049881013, 1.0027055423684625, 1.0025188635284048, 1.0025034921023033, 1.0023102736800018, 1.00242467380746, 1.0023422008609646, 1.0023087937712831, 1.0022202092902024, 1.0021531534610026, 1.0018606345226946, 1.0016259150624076, 1.0012395179261264], "xvals": [0.0, 0.006896551724137931, 0.013793103448275862, 0.020689655172413793, 0.027586206896551724, 0.034482758620689655, 0.041379310344827586, 0.04827586206896552, 0.05517241379310345, 0.06206896551724138, 0.06896551724137931, 0.07586206896551724, 0.08275862068965517, 0.0896551724137931, 0.09655172413793103, 0.10344827586206896, 0.1103448275862069, 0.11724137931034483, 0.12413793103448276, 0.1310344827586207, 0.13793103448275862]}, "16": {"means": [1.0, 1.0009666636622525, 1.0020967910627594, 1.002705978175765, 1.0031804597542273, 1.0039162769195331, 1.004336769837874, 1.0046572783464192, 1.0049365284720722, 1.0052697252848053, 1.00537969411188, 1.0053774206680646, 1.005689348891777, 1.0056921796239098, 1.0056264137577076, 1.0057161462697601, 1.0056913982422586, 1.0056586777192196, 1.0057860330630861, 1.0057288159877347, 1.0058361583930173], "xvals": [0.0, 0.006896551724137931, 0.013793103448275862, 0.020689655172413793, 0.027586206896551724, 0.034482758620689655, 0.041379310344827586, 0.04827586206896552, 0.05517241379310345, 0.06206896551724138, 0.06896551724137931, 0.07586206896551724, 0.08275862068965517, 0.0896551724137931, 0.09655172413793103, 0.10344827586206896, 0.1103448275862069, 0.11724137931034483, 0.12413793103448276, 0.1310344827586207, 0.13793103448275862]}}, "degree": {"4": {"means": [1.0, 0.999848253547178, 0.9998407913985391, 0.9996093860188953, 0.9995482746760476, 0.9993587899483454, 0.9991657750290798, 0.9992329552915831, 0.9990837626187317, 0.9989447557101969, 0.998673467102086, 0.9987349712757687, 0.998466492173736, 0.9985795914568334, 0.9983925739139611, 0.9982757142209623, 0.9981259753685994, 0.9980485975861155, 0.997814313926324, 0.9978003394645135, 0.9977054968245729], "xvals": [0.0, 0.006896551724137931, 0.013793103448275862, 0.020689655172413793, 0.027586206896551724, 0.034482758620689655, 0.041379310344827586, 0.04827586206896552, 0.05517241379310345, 0.06206896551724138, 0.06896551724137931, 0.07586206896551724, 0.08275862068965517, 0.0896551724137931, 0.09655172413793103, 0.10344827586206896, 0.1103448275862069, 0.11724137931034483, 0.12413793103448276, 0.1310344827586207, 0.13793103448275862]}, "8": {"means": [1.0, 1.0002428454105161, 1.0003966496456336, 1.0004657584598933, 1.0006963717679984, 1.0006681203853658, 1.0007735700717466, 1.0009314138377392, 1.0009321536558458, 1.0010511069406027, 1.0010670724641149, 1.0011210960251034, 1.0011938979319204, 1.0011565413484524, 1.0011687783055818, 1.0012709774336301, 1.0012344753048454, 1.0011899255822505, 1.0012445467385727, 1.0012451315294781, 1.0011863565128982], "xvals": [0.0, 0.006896551724137931, 0.013793103448275862, 0.020689655172413793, 0.027586206896551724, 0.034482758620689655, 0.041379310344827586, 0.04827586206896552, 0.05517241379310345, 0.06206896551724138, 0.06896551724137931, 0.07586206896551724, 0.08275862068965517, 0.0896551724137931, 0.09655172413793103, 0.10344827586206896, 0.1103448275862069, 0.11724137931034483, 0.12413793103448276, 0.1310344827586207, 0.13793103448275862]}, "16": {"means": [1.0, 1.000195583041777, 1.000581819962921, 1.0006882121065865, 1.0008863130533159, 1.0009626536115954, 1.0009447950295363, 1.000972931825307, 1.0007951179249783, 1.0007010812111412, 1.0007651973854947, 1.0007253986524385, 1.0006269538393011, 1.0005444370573877, 1.0006838498486075, 1.0003913973280143, 1.0000880851074034, 0.9998592177324903, 0.999670133247173, 0.9994979626620428, 0.9993804442440114], "xvals": [0.0, 0.006896551724137931, 0.013793103448275862, 0.020689655172413793, 0.027586206896551724, 0.034482758620689655, 0.041379310344827586, 0.04827586206896552, 0.05517241379310345, 0.06206896551724138, 0.06896551724137931, 0.07586206896551724, 0.08275862068965517, 0.0896551724137931, 0.09655172413793103, 0.10344827586206896, 0.1103448275862069, 0.11724137931034483, 0.12413793103448276, 0.1310344827586207, 0.13793103448275862]}}, "bio_smart": {"4": {"means": [1.0, 1.0000126523640003, 0.999961216702326, 0.9997937518343891, 0.9997691760849433, 0.999663203499602, 0.9997727665414863, 0.9997126780492944, 0.9994767789060667, 0.9995751062467401, 0.9993595850133816, 0.9995251761930063, 0.9993692056468584, 0.9993169974217286, 0.9992657927658687, 0.9990903518247884, 0.9988861497587344, 0.9989735513213366, 0.9990597565394832, 0.9989423380650438, 0.9987330014080443], "xvals": [0.0, 0.006896551724137931, 0.013793103448275862, 0.020689655172413793, 0.027586206896551724, 0.034482758620689655, 0.041379310344827586, 0.04827586206896552, 0.05517241379310345, 0.06206896551724138, 0.06896551724137931, 0.07586206896551724, 0.08275862068965517, 0.0896551724137931, 0.09655172413793103, 0.10344827586206896, 0.1103448275862069, 0.11724137931034483, 0.12413793103448276, 0.1310344827586207, 0.13793103448275862]}, "8": {"means": [1.0, 1.0002967032780272, 1.0006803798805668, 1.0007127847738122, 1.0010198543591247, 1.001232273148133, 1.001527182427833, 1.0016650254234636, 1.0019963343651608, 1.0022174511868958, 1.002445815275559, 1.0026434083944256, 1.0027253574113335, 1.0030077877210852, 1.003371266301118, 1.0034048714882733, 1.0037308999458636, 1.0038287415594633, 1.0040812653172961, 1.0043176011518558, 1.0045765605219608], "xvals": [0.0, 0.006896551724137931, 0.013793103448275862, 0.020689655172413793, 0.027586206896551724, 0.034482758620689655, 0.041379310344827586, 0.04827586206896552, 0.05517241379310345, 0.06206896551724138, 0.06896551724137931, 0.07586206896551724, 0.08275862068965517, 0.0896551724137931, 0.09655172413793103, 0.10344827586206896, 0.1103448275862069, 0.11724137931034483, 0.12413793103448276, 0.1310344827586207, 0.13793103448275862]}, "16": {"means": [1.0, 1.0005380502098302, 1.001053505195509, 1.0015055747761086, 1.0018626032894409, 1.0024027935790814, 1.002678156692054, 1.003121250241366, 1.003620389455671, 1.0038745295324458, 1.0043632927448243, 1.0047541959653647, 1.0050861690146546, 1.005502360521387, 1.0058133143024015, 1.0061093140934767, 1.0063201614789183, 1.0066841679943819, 1.0069803687144834, 1.0072356374645497, 1.007521133703569], "xvals": [0.0, 0.006896551724137931, 0.013793103448275862, 0.020689655172413793, 0.027586206896551724, 0.034482758620689655, 0.041379310344827586, 0.04827586206896552, 0.05517241379310345, 0.06206896551724138, 0.06896551724137931, 0.07586206896551724, 0.08275862068965517, 0.0896551724137931, 0.09655172413793103, 0.10344827586206896, 0.1103448275862069, 0.11724137931034483, 0.12413793103448276, 0.1310344827586207, 0.13793103448275862]}}}}, "fig6": {"sce": {"0.0": {"xvals": [0.0, 2.2222222222222223, 4.444444444444445, 6.666666666666667, 8.88888888888889, 11.11111111111111, 13.333333333333334, 15.555555555555557, 17.77777777777778, 20.0], "means": [0.44287378591745297, 0.4428167255723473, 0.4427452929289719, 0.44275704340474187, 0.44266103795723194, 0.4426240307839121, 0.4425800629649542, 0.44250697630346625, 0.44239704609039104, 0.44242857707055333]}, "0.1": {"xvals": [0.0, 2.2222222222222223, 4.444444444444445, 6.666666666666667, 8.88888888888889, 11.11111111111111, 13.333333333333334, 15.555555555555557, 17.77777777777778, 20.0], "means": [0.4428796147242187, 0.4428300958817917, 0.44276872903599884, 0.4427154777733683, 0.4427184870747902, 0.4426377168753155, 0.44260088101242745, 0.4425798591266825, 0.44252077747034746, 0.4424418915757916]}, "0.2": {"xvals": [0.0, 2.2222222222222223, 4.444444444444445, 6.666666666666667, 8.88888888888889, 11.11111111111111, 13.333333333333334, 15.555555555555557, 17.77777777777778, 20.0], "means": [0.4429041652243561, 0.4428537946534347, 0.4428184359239802, 0.44281310546237895, 0.44278934880433807, 0.44272365738012287, 0.44269796649954885, 0.44268020480368375, 0.44260799563819825, 0.4425781069481437]}, "0.3": {"xvals": [0.0, 2.2222222222222223, 4.444444444444445, 6.666666666666667, 8.88888888888889, 11.11111111111111, 13.333333333333334, 15.555555555555557, 17.77777777777778, 20.0], "means": [0.44287742017565224, 0.44284885814393415, 0.44279000911995725, 0.44273767446705503, 0.4427468171992845, 0.4427292588570281, 0.4426991925398022, 0.4426936575112037, 0.4426410467070041, 0.4426101912940219]}, "0.4": {"xvals": [0.0, 2.2222222222222223, 4.444444444444445, 6.666666666666667, 8.88888888888889, 11.11111111111111, 13.333333333333334, 15.555555555555557, 17.77777777777778, 20.0], "means": [0.4428767195888368, 0.4429100459839118, 0.44287624754239785, 0.4428571553824868, 0.4428279740828881, 0.4428639415645452, 0.4427965276506779, 0.4427546765767236, 0.4427420341857284, 0.44273960142211277]}, "0.5": {"xvals": [0.0, 2.2222222222222223, 4.444444444444445, 6.666666666666667, 8.88888888888889, 11.11111111111111, 13.333333333333334, 15.555555555555557, 17.77777777777778, 20.0], "means": [0.4429179099028554, 0.4429342827898877, 0.44295909973773334, 0.4429201730693799, 0.4429006955087614, 0.44289623571686554, 0.4428835242647859, 0.4428746341439469, 0.4428568518332311, 0.4428240658108587]}, "0.6": {"xvals": [0.0, 2.2222222222222223, 4.444444444444445, 6.666666666666667, 8.88888888888889, 11.11111111111111, 13.333333333333334, 15.555555555555557, 17.77777777777778, 20.0], "means": [0.4428584696761004, 0.4428645241245217, 0.44286058359565894, 0.44286439957456136, 0.44292190266650944, 0.44288956682438263, 0.44285625118640326, 0.4428477603070101, 0.44281796122940853, 0.44283532469273956]}, "0.7": {"xvals": [0.0, 2.2222222222222223, 4.444444444444445, 6.666666666666667, 8.88888888888889, 11.11111111111111, 13.333333333333334, 15.555555555555557, 17.77777777777778, 20.0], "means": [0.4429001564851726, 0.4429618928331529, 0.4429135350116, 0.4429832469378034, 0.4429972151245849, 0.44298065619601545, 0.4430129366761767, 0.4429687294159505, 0.4429403381644869, 0.4429667170147703]}, "0.8": {"xvals": [0.0, 2.2222222222222223, 4.444444444444445, 6.666666666666667, 8.88888888888889, 11.11111111111111, 13.333333333333334, 15.555555555555557, 17.77777777777778, 20.0], "means": [0.4428818644369609, 0.4429597174404488, 0.44301088252577997, 0.4430060917306223, 0.44299464034051583, 0.44303420132689564, 0.44297165119947, 0.4430208704624873, 0.44304556139775475, 0.44303094990214265]}, "0.9": {"xvals": [0.0, 2.2222222222222223, 4.444444444444445, 6.666666666666667, 8.88888888888889, 11.11111111111111, 13.333333333333334, 15.555555555555557, 17.77777777777778, 20.0], "means": [0.4428783606716645, 0.44290125557422977, 0.4429418342821363, 0.4430540457396983, 0.44306853432523263, 0.4430932684961453, 0.4430802907948893, 0.44308838222286784, 0.4430642194375653, 0.44310938316757126]}, "1.0": {"xvals": [0.0, 2.2222222222222223, 4.444444444444445, 6.666666666666667, 8.88888888888889, 11.11111111111111, 13.333333333333334, 15.555555555555557, 17.77777777777778, 20.0], "means": [0.442890203563051, 0.44296358948244086, 0.44298811622640377, 0.4429847520448893, 0.4430363054025553, 0.4430564862008507, 0.4430595897469467, 0.44311714982638317, 0.44315310544556363, 0.44313451681780414]}}, "eco": {"0.0": {"xvals": [0.0, 2.2222222222222223, 4.444444444444445, 6.666666666666667, 8.88888888888889, 11.11111111111111, 13.333333333333334, 15.555555555555557, 17.77777777777778, 20.0], "means": [0.43417080872626923, 0.43395548875219697, 0.43362585313493474, 0.43352792650836186, 0.4333487140320217, 0.4332470934911109, 0.4331220816205844, 0.4330152489948046, 0.43295587754582854, 0.4328280887516456]}, "0.1": {"xvals": [0.0, 2.2222222222222223, 4.444444444444445, 6.666666666666667, 8.88888888888889, 11.11111111111111, 13.333333333333334, 15.555555555555557, 17.77777777777778, 20.0], "means": [0.43426684888298367, 0.43393092573495873, 0.4337007105692092, 0.4335515600464654, 0.4333954184157408, 0.4333187318787851, 0.4331617405056324, 0.433038558996542, 0.4329585957201361, 0.4328906425058149]}, "0.2": {"xvals": [0.0, 2.2222222222222223, 4.444444444444445, 6.666666666666667, 8.88888888888889, 11.11111111111111, 13.333333333333334, 15.555555555555557, 17.77777777777778, 20.0], "means": [0.43418977186558355, 0.43397073431942773, 0.43384718554014146, 0.4336142485584171, 0.43356742459884445, 0.4333843127967698, 0.4332642930775985, 0.4332201702498296, 0.43310901275758673, 0.43309826198518614]}, "0.3": {"xvals": [0.0, 2.2222222222222223, 4.444444444444445, 6.666666666666667, 8.88888888888889, 11.11111111111111, 13.333333333333334, 15.555555555555557, 17.77777777777778, 20.0], "means": [0.4341984119149981, 0.4341636661485029, 0.43396439645420914, 0.4338922869326396, 0.43384936764519044, 0.4337136356813426, 0.4336358991667134, 0.43356570395398686, 0.43355804306044504, 0.4336214466122372]}, "0.4": {"xvals": [0.0, 2.2222222222222223, 4.444444444444445, 6.666666666666667, 8.88888888888889, 11.11111111111111, 13.333333333333334, 15.555555555555557, 17.77777777777778, 20.0], "means": [0.4343000565923957, 0.43411692222870907, 0.4340313290232384, 0.4339327259870488, 0.4337825166273797, 0.43374388326779617, 0.4336616257597615, 0.433586259786246, 0.4334883438146883, 0.4334622190763006]}, "0.5": {"xvals": [0.0, 2.2222222222222223, 4.444444444444445, 6.666666666666667, 8.88888888888889, 11.11111111111111, 13.333333333333334, 15.555555555555557, 17.77777777777778, 20.0], "means": [0.4342268034516117, 0.4341502276971245, 0.4340332654855783, 0.4339113433560274, 0.4338510176389484, 0.43378265609857813, 0.4337168769573025, 0.4337006466472919, 0.4336403473870478, 0.43369857630826764]}, "0.6": {"xvals": [0.0, 2.2222222222222223, 4.444444444444445, 6.666666666666667, 8.88888888888889, 11.11111111111111, 13.333333333333334, 15.555555555555557, 17.77777777777778, 20.0], "means": [0.43422919544814254, 0.43419719071610147, 0.4341937893372544, 0.4340471361287695, 0.433961222811106, 0.43405622621519, 0.43400937830654374, 0.433924704411488, 0.4339069309330502, 0.433954209434844]}, "0.7": {"xvals": [0.0, 2.2222222222222223, 4.444444444444445, 6.666666666666667, 8.88888888888889, 11.11111111111111, 13.333333333333334, 15.555555555555557, 17.77777777777778, 20.0], "means": [0.43426727250176594, 0.4343224405062381, 0.434211575090195, 0.43423224255258835, 0.434218135894336, 0.43413655005474805, 0.434145134388115, 0.43415685744347465, 0.4341702818667833, 0.4341229504795692]}, "0.8": {"xvals": [0.0, 2.2222222222222223, 4.444444444444445, 6.666666666666667, 8.88888888888889, 11.11111111111111, 13.333333333333334, 15.555555555555557, 17.77777777777778, 20.0], "means": [0.4343019239738763, 0.4343382094210544, 0.4343788895558444, 0.43426363884849023, 0.4343193193694521, 0.4343100742221664, 0.43436931454397876, 0.43431883577042973, 0.434228951482306, 0.4342616903914715]}, "0.9": {"xvals": [0.0, 2.2222222222222223, 4.444444444444445, 6.666666666666667, 8.88888888888889, 11.11111111111111, 13.333333333333334, 15.555555555555557, 17.77777777777778, 20.0], "means": [0.4342471863272795, 0.4342981835544272, 0.43434033312336323, 0.4343986664556562, 0.4342965624426365, 0.43427206800923523, 0.4342295763318355, 0.4342651995261195, 0.43427166304869214, 0.434309845197867]}, "1.0": {"xvals": [0.0, 2.2222222222222223, 4.444444444444445, 6.666666666666667, 8.88888888888889, 11.11111111111111, 13.333333333333334, 15.555555555555557, 17.77777777777778, 20.0], "means": [0.43432548612814903, 0.4345164964104919, 0.43448759304233076, 0.43454028117587934, 0.43457340350573703, 0.43455732770925043, 0.43449578904113506, 0.43459485559512234, 0.43460138788058184, 0.43461704214930785]}}, "hsa": {"0.0": {"xvals": [0.0, 2.2222222222222223, 4.444444444444445, 6.666666666666667, 8.88888888888889, 11.11111111111111, 13.333333333333334, 15.555555555555557, 17.77777777777778, 20.0], "means": [0.4443726391606919, 0.44424139630486587, 0.44413345964546047, 0.4440387474212391, 0.44401384446437986, 0.4439327774241494, 0.4438111939498114, 0.4437609170362551, 0.44367917325664785, 0.4436148729649366]}, "0.1": {"xvals": [0.0, 2.2222222222222223, 4.444444444444445, 6.666666666666667, 8.88888888888889, 11.11111111111111, 13.333333333333334, 15.555555555555557, 17.77777777777778, 20.0], "means": [0.4443591171408738, 0.4442270279939162, 0.44419800740229926, 0.4440647482511803, 0.44401299621707946, 0.44395234407416984, 0.4438969327878458, 0.44382444406043253, 0.44376701053054046, 0.4436902431747914]}, "0.2": {"xvals": [0.0, 2.2222222222222223, 4.444444444444445, 6.666666666666667, 8.88888888888889, 11.11111111111111, 13.333333333333334, 15.555555555555557, 17.77777777777778, 20.0], "means": [0.4443140455571277, 0.4442300756266186, 0.4442017618584141, 0.4442006942710819, 0.4440868602428651, 0.44405079724321045, 0.44395988939081343, 0.44393473679559503, 0.4439425585434892, 0.44384830475525333]}, "0.3": {"xvals": [0.0, 2.2222222222222223, 4.444444444444445, 6.666666666666667, 8.88888888888889, 11.11111111111111, 13.333333333333334, 15.555555555555557, 17.77777777777778, 20.0], "means": [0.44433435031749435, 0.44426768727702687, 0.4442425532749668, 0.44417870216577293, 0.44414338805583653, 0.4440483240978834, 0.4439830760851772, 0.44399512735313545, 0.44392693542588957, 0.4438624049110444]}, "0.4": {"xvals": [0.0, 2.2222222222222223, 4.444444444444445, 6.666666666666667, 8.88888888888889, 11.11111111111111, 13.333333333333334, 15.555555555555557, 17.77777777777778, 20.0], "means": [0.44435855708106514, 0.44426664253458276, 0.4442623108981439, 0.4441986089014936, 0.44421738062667804, 0.44410578958753194, 0.4440177868915155, 0.4440074265509764, 0.443910907198062, 0.4439572306128724]}, "0.5": {"xvals": [0.0, 2.2222222222222223, 4.444444444444445, 6.666666666666667, 8.88888888888889, 11.11111111111111, 13.333333333333334, 15.555555555555557, 17.77777777777778, 20.0], "means": [0.4443298317653074, 0.44427095177626175, 0.44423191258742833, 0.4442017785534351, 0.44418131266755756, 0.4441352022068079, 0.44410333367409405, 0.4440205202153975, 0.44398202808328807, 0.4439284681440365]}, "0.6": {"xvals": [0.0, 2.2222222222222223, 4.444444444444445, 6.666666666666667, 8.88888888888889, 11.11111111111111, 13.333333333333334, 15.555555555555557, 17.77777777777778, 20.0], "means": [0.444394534674405, 0.4442874634043321, 0.44428224194314914, 0.44426322386072203, 0.44425042016062155, 0.4441657425241534, 0.4441480898374973, 0.44409595893134013, 0.44407680765179125, 0.44406357662492835]}, "0.7": {"xvals": [0.0, 2.2222222222222223, 4.444444444444445, 6.666666666666667, 8.88888888888889, 11.11111111111111, 13.333333333333334, 15.555555555555557, 17.77777777777778, 20.0], "means": [0.4443353400776767, 0.4443455795752935, 0.4442822952391473, 0.44426664704549945, 0.44426251541238965, 0.44421383297036177, 0.44417387887285326, 0.4441047422862061, 0.4441305226611218, 0.44405720764554935]}, "0.8": {"xvals": [0.0, 2.2222222222222223, 4.444444444444445, 6.666666666666667, 8.88888888888889, 11.11111111111111, 13.333333333333334, 15.555555555555557, 17.77777777777778, 20.0], "means": [0.44435565551538625, 0.44437492651384647, 0.4443026375861324, 0.4442876222034179, 0.4442322808569641, 0.44422216520591673, 0.44419415383787736, 0.4441895496038409, 0.444170153610526, 0.44411529362672253]}, "0.9": {"xvals": [0.0, 2.2222222222222223, 4.444444444444445, 6.666666666666667, 8.88888888888889, 11.11111111111111, 13.333333333333334, 15.555555555555557, 17.77777777777778, 20.0], "means": [0.44436255084259024, 0.44432810276965096, 0.44432854937355015, 0.4443585146793666, 0.44426638837540444, 0.444264989230865, 0.4442084992692255, 0.44421716155234053, 0.4441527387465912, 0.44415503083322794]}, "1.0": {"xvals": [0.0, 2.2222222222222223, 4.444444444444445, 6.666666666666667, 8.88888888888889, 11.11111111111111, 13.333333333333334, 15.555555555555557, 17.77777777777778, 20.0], "means": [0.444329553754366, 0.44437292912676774, 0.4443607023485889, 0.44435759429536414, 0.4443441593926586, 0.44427421984062926, 0.44430366082361883, 0.4442135942237895, 0.444266612049647, 0.4441796459303812]}}}}
